# Supplementary material for: A Vaccine Based on the A/ASIA/G-VII Lineage of Foot-and-Mouth Disease Virus Offers Low Levels of Protection against Circulating Viruses from the A/ASIA/Iran-05 lineage
Source: Viruses. 2022 Jan 6;14(1):97. doi: 10.3390/v14010097 (PMC8781018; doi:10.3390/v14010097)
Supplement: Supplementary file 1 [file viruses-14-00097-s001.zip]

Archive with 1 entries (1 files):
- viruses-1458666-supplementary.pdf
